# Supplementary material for: Hydrated Electron Dynamics and Stimulated Raman Scattering in Water Induced by Ultrashort Laser Pulses
Source: Molecules. 2024 Mar 11;29(6):1245. doi: 10.3390/molecules29061245 (PMC10975906; doi:10.3390/molecules29061245)
Supplement: Supplementary file 1 [file molecules-29-01245-s001.zip]

Archive with 1 entries (1 files):
- molecules-2890999-supplementary.pdf
